# Supplementary material for: Integrated Microbiome and Metabolomics Insights into Meat Quality Changes in Rice-Field Eel Slices During Refrigeration Storage: Effects of ε-Polylysine, Vitamin C, Epigallocatechin Gallate, and Phloretin
Source: Foods. 2025 Jun 25;14(13):2236. doi: 10.3390/foods14132236 (PMC12249402; doi:10.3390/foods14132236)
Supplement: Supplementary file 1 [file foods-14-02236-s001.zip]

Archive with 1 entries (1 files):
- foods-3693317-supplementary.pdf
